# Supplementary material for: Computer Vision Tools for Low-Cost and Noninvasive Measurement of Autism-Related Behaviors in Infants
Source: Autism Res Treat. 2014 Jun 22;2014:935686. doi: 10.1155/2014/935686 (PMC4090521; doi:10.1155/2014/935686)
Supplement: Supplementary file 1 — The Supplementary Material provided has 3 videos containing our automatic method's results from the: Disengagement of Attention task, Visual Tracking task, and Ball Rolling Activity. The results of these videos are also in Tables 2 and 3 of the paper. Note that the videos are blurred and downsampled for the participants' privacy. The videos are in mp4 format (codec h.264) and have been tested using windows media player, quicktime, and VLC player. The colors of the playing object(s) in the clinician hand(s) represent if the object is to the left or right of the participant. The colors of the bounding box around each participant's head, as well as the text above the bounding box, represent if the participant is looking to the left or right for the Disengagement of Attention and Visual Tracking tasks of the clinician according to our method. For the Ball Rolling Activity, the bounding box and colored text represent whether the participant is looking up or down according to our method. [file 935686.f1.zip]

Archive with 12 entries (9 files):
- supplementary_videos/
- supplementary_videos/Disengagement_of_Attention.mp4
- __MACOSX/
- __MACOSX/supplementary_videos/
- __MACOSX/supplementary_videos/._Disengagement_of_Attention.mp4
- supplementary_videos/Read_me.txt
- __MACOSX/supplementary_videos/._Read_me.txt
- supplementary_videos/Rolling_Ball_Activity.mp4
- __MACOSX/supplementary_videos/._Rolling_Ball_Activity.mp4
- supplementary_videos/Visual_Tracking.mp4
- __MACOSX/supplementary_videos/._Visual_Tracking.mp4
- __MACOSX/._supplementary_videos
